# Supplementary material for: Sensory Characteristics and Volatile Organic Compound Profile of Wild Edible Mushrooms from Patagonia, Argentina
Source: Foods. 2024 Oct 29;13(21):3447. doi: 10.3390/foods13213447 (PMC11545633; doi:10.3390/foods13213447)
Supplement: Supplementary file 1 [file foods-13-03447-s001.zip]

Archive with 1 entries (1 files):
- foods-3252310-supplementary.pdf
